# Supplementary material for: Vaccine Literacy, COVID-19 Vaccine-Related Concerns, and Intention to Recommend COVID-19 Vaccines of Healthcare Workers in a Pediatric and Maternity Hospital: A Cross-Sectional Study
Source: Vaccines (Basel). 2022 Sep 6;10(9):1482. doi: 10.3390/vaccines10091482 (PMC9506120; doi:10.3390/vaccines10091482)
Supplement: Supplementary file 1 [file vaccines-10-01482-s001.zip]

Archive with 1 entries (1 files):
- vaccines-1861277-supplementary.pdf
